# Supplementary material for: HPLC and LC–MS/MS-Based Quantitative Characterization of Related Substances Associated with Sotalol Hydrochloride
Source: Molecules. 2024 Jan 25;29(3):588. doi: 10.3390/molecules29030588 (PMC10856746; doi:10.3390/molecules29030588)
Supplement: Supplementary file 1 [file molecules-29-00588-s001.zip]

Archive with 1 entries (1 files):
- molecules-2833946-supplementary.pdf
